# Supplementary material for: Stromal microenvironment promoted infiltration in esophageal adenocarcinoma and squamous cell carcinoma: a multi-cohort gene-based analysis
Source: Sci Rep. 2020 Oct 29;10:18589. doi: 10.1038/s41598-020-75541-4 (PMC7596515; doi:10.1038/s41598-020-75541-4)
Supplement: Supplementary file 2 — Supplementary Tables. [file 41598_2020_75541_MOESM2_ESM.xlsx]

## Sheet: Table S1
Table S1: Geneset enrichment analysis of blue module (Top 100 weighted)
Description	Size	EnrichmentRatio	Pvalue	FDR
movement of cell or subcellular component	1967	1.51841	0	0
small molecule metabolic process	1960	1.46205	0	0
tissue development	1925	1.54455	0	0
locomotion	1738	1.52495	0	0
cell motility	1518	1.54212	0	0
localization of cell	1518	1.54212	0	0
biological adhesion	1377	1.68048	0	0
cell adhesion	1369	1.68539	0	0
cell migration	1368	1.64236	0	0
cellular component morphogenesis	1082	1.67859	0	0
regulation of anatomical structure morphogenesis	995	1.80508	0	0
tube development	992	1.70883	0	0
cell morphogenesis	982	1.74678	0	0
animal organ morphogenesis	974	1.75422	0	0
regulation of cellular component movement	942	1.73526	0	0
regulation of locomotion	938	1.7068	0	0
regulation of cell motility	863	1.71483	0	0
regulation of cell migration	804	1.74864	0	0
actin filament-based process	715	1.80636	0	0
cell morphogenesis involved in differentiation	714	1.83715	0	0
extracellular structure organization	400	2.2703	0	0
extracellular matrix organization	347	2.34566	0	0
Extracellular matrix organization	301	2.39126	0	0
epithelial mesenchymal transition	200	4.13699	0	0
regulation of multicellular organismal development	1908	1.44196	2.22045e-16	9.94316e-14
anatomical structure formation involved in morphogenesis	1067	1.61393	3.33067e-16	1.43411e-13
enzyme linked receptor protein signaling pathway	989	1.63919	4.44089e-16	1.84133e-13
ossification	371	2.10326	5.55112e-16	2.21945e-13
tube morphogenesis	806	1.71091	6.66134e-16	2.57151e-13
organic acid metabolic process	1068	1.59352	2.44249e-15	9.11456e-13
epithelium development	1213	1.54722	3.9968e-15	1.44336e-12
oxoacid metabolic process	1048	1.59184	5.32907e-15	1.86434e-12
cell-substrate adhesion	332	2.12746	5.55112e-15	1.88317e-12
regulation of cell differentiation	1699	1.44514	7.88258e-15	2.59546e-12
cardiovascular system development	691	1.74255	8.65974e-15	2.76988e-12
blood vessel development	654	1.75885	1.43219e-14	4.45371e-12
circulatory system development	1026	1.58664	1.76525e-14	5.34109e-12
regulation of cell morphogenesis	473	1.90569	1.82077e-14	5.36407e-12
actin cytoskeleton organization	626	1.77304	1.9984e-14	5.73644e-12
skeletal system development	506	1.86117	3.61933e-14	1.01296e-11
vasculature development	682	1.72609	4.40759e-14	1.20349e-11
tissue morphogenesis	607	1.77313	5.01821e-14	1.33759e-11
cell projection morphogenesis	637	1.74242	1.02029e-13	2.65633e-11
plasma membrane bounded cell projection morphogenesis	636	1.73459	1.84075e-13	4.68345e-11
neuron projection development	940	1.58867	2.05613e-13	5.1152e-11
supramolecular fiber organization	640	1.72375	3.25739e-13	7.92751e-11
UV response: downregulated genes	144	2.6627	3.55938e-13	8.35329e-11
cell part morphogenesis	656	1.71247	3.58158e-13	8.35329e-11
epithelial cell proliferation	372	1.97103	4.96048e-13	1.13332e-10
growth	961	1.56796	6.60694e-13	1.47929e-10
generation of neurons	1454	1.44807	6.99218e-13	1.53485e-10
neurogenesis	1551	1.43124	7.32525e-13	1.57704e-10
axon development	490	1.82585	7.46847e-13	1.57754e-10
neuron development	1068	1.53054	9.97424e-13	2.06781e-10
regulation of cell adhesion	654	1.69713	1.11955e-12	2.27879e-10
cell morphogenesis involved in neuron differentiation	560	1.75378	1.664e-12	3.31264e-10
response to endogenous stimulus	1595	1.41706	1.68665e-12	3.31264e-10
negative regulation of developmental process	905	1.57578	1.73661e-12	3.35196e-10
neuron projection morphogenesis	622	1.70874	1.92069e-12	3.59238e-10
neuron differentiation	1313	1.46525	1.92535e-12	3.59238e-10
osteoblast differentiation	203	2.31959	2.14095e-12	3.92918e-10
axonogenesis	449	1.84276	2.80997e-12	5.07382e-10
blood vessel morphogenesis	574	1.73444	2.92677e-12	5.20082e-10
morphogenesis of an epithelium	480	1.80783	3.55538e-12	6.21913e-10
cell junction organization	285	2.07705	3.95639e-12	6.81412e-10
positive regulation of developmental process	1314	1.45389	5.91349e-12	1.00305e-09
carboxylic acid metabolic process	960	1.53455	1.12164e-11	1.87414e-09
negative regulation of cell differentiation	678	1.64698	1.32381e-11	2.17942e-09
positive regulation of multicellular organismal process	1661	1.3891	1.37356e-11	2.22855e-09
ameboidal-type cell migration	381	1.88916	1.46922e-11	2.34971e-09
positive regulation of cellular component movement	505	1.7583	1.64861e-11	2.59947e-09
regulation of cell-substrate adhesion	203	2.25332	1.98453e-11	3.04843e-09
response to oxygen-containing compound	1556	1.4007	1.98781e-11	3.04843e-09
negative regulation of multicellular organismal process	1143	1.47719	2.14349e-11	3.24275e-09
negative regulation of signaling	1309	1.43889	2.82918e-11	4.22302e-09
positive regulation of locomotion	524	1.73305	2.88434e-11	4.2487e-09
negative regulation of cell communication	1305	1.43815	3.27145e-11	4.75635e-09
lipid metabolic process	1395	1.41769	4.8932e-11	7.02299e-09
regulation of cell projection organization	674	1.62681	5.6988e-11	8.0757e-09
response to growth factor	690	1.61833	5.82744e-11	8.15477e-09
regulation of plasma membrane bounded cell projection organization	665	1.6286	6.86835e-11	9.49274e-09
cellular response to growth factor stimulus	660	1.63074	7.0896e-11	9.67903e-09
negative regulation of signal transduction	1202	1.44945	7.8697e-11	1.06146e-08
early estrogen response	200	2.21985	8.17393e-11	1.08937e-08
positive regulation of cell migration	472	1.75296	1.01251e-10	1.33353e-08
positive regulation of cell motility	493	1.73287	1.13428e-10	1.47655e-08
connective tissue development	265	2.03074	1.2856e-10	1.65429e-08
Metabolic pathways	1305	1.42268	1.41027e-10	1.79408e-08
embryo development	980	1.49637	1.48455e-10	1.86736e-08
cell-matrix adhesion	216	2.14884	1.56953e-10	1.95232e-08
transmembrane receptor protein serine/threonine kinase signaling pathway	328	1.9073	1.82103e-10	2.24027e-08
angiogenesis	487	1.72659	2.0475e-10	2.4915e-08
cell proliferation	1986	1.32775	2.17387e-10	2.61683e-08
cytoskeleton organization	1300	1.41781	2.40929e-10	2.86936e-08
developmental growth	623	1.63042	2.51296e-10	2.96132e-08
cell-cell signaling by wnt	460	1.7402	3.33433e-10	3.88832e-08
Wnt signaling pathway	457	1.7369	4.48456e-10	5.17574e-08
collagen fibril organization	49	3.56933	4.68374e-10	5.35045e-08
cell projection organization	1522	1.37453	4.94597e-10	5.59295e-08
plasma membrane bounded cell projection organization	1488	1.37882	5.2525e-10	5.88017e-08

## Sheet: Table S2
Table S2: Geneset enrichment analysis of turquoise module (Top 100 weighted)
Description	Size	EnrichmentRatio	Pvalue	FDR
small molecule metabolic process	1960	1.56397	0	0
organic acid metabolic process	1068	1.70846	5.55112e-15	2.40293e-11
metabolic pathways	1305	1.62888	6.43929e-15	2.40293e-11
oxoacid metabolic process	1048	1.69753	2.39808e-14	6.71163e-11
lipid metabolic process	1395	1.57611	9.34808e-14	2.09303e-10
cell morphogenesis	982	1.69085	2.7911e-13	5.20773e-10
carboxylic acid metabolic process	960	1.65357	6.93423e-12	1.08354e-08
metabolism of lipids	737	1.75778	7.74303e-12	1.08354e-08
cellular lipid metabolic process	1065	1.61047	1.02074e-11	1.26969e-08
regulation of anatomical structure morphogenesis	995	1.63208	1.2206e-11	1.36646e-08
actin filament-based process	715	1.76083	1.36523e-11	1.38943e-08
carbohydrate derivative metabolic process	1175	1.56841	1.9414e-11	1.81117e-08
cellular component morphogenesis	1082	1.5936	2.29614e-11	1.97733e-08
monocarboxylic acid metabolic process	575	1.8405	3.65503e-11	2.92272e-08
early estrogen response	200	2.50887	6.18948e-11	4.61942e-08
digestion	132	2.90282	7.86857e-11	5.50554e-08
carbohydrate derivative biosynthetic process	712	1.717	1.63764e-10	1.07843e-07
cell morphogenesis involved in differentiation	714	1.71219	1.99027e-10	1.23783e-07
actin cytoskeleton organization	626	1.76342	2.3813e-10	1.40308e-07
late estrogen response	200	2.41763	6.01127e-10	3.33043e-07
o-glycan processing	59	3.86574	6.24734e-10	3.33043e-07
cell projection morphogenesis	637	1.73297	7.30212e-10	3.71579e-07
o-linked glycosylation of mucins	64	3.70628	8.62991e-10	4.20052e-07
plasma membrane bounded cell projection morphogenesis	636	1.72135	1.31259e-09	6.12268e-07
carbohydrate metabolic process	569	1.7637	1.58611e-09	7.10262e-07
cell part morphogenesis	656	1.69668	2.3586e-09	1.01556e-06
epithelium development	1213	1.48919	2.81876e-09	1.14339e-06
regulation of cell morphogenesis	473	1.83235	2.85976e-09	1.14339e-06
transport of small molecules	723	1.65302	3.27938e-09	1.26595e-06
axon development	490	1.80601	4.25687e-09	1.58852e-06
homeostatic process	1817	1.38077	4.78939e-09	1.72959e-06
glycolysis and gluconeogenesis	200	2.3264	5.27205e-09	1.84439e-06
protein glycosylation	248	2.17043	5.83586e-09	1.92154e-06
macromolecule glycosylation	248	2.17043	5.83586e-09	1.92154e-06
axonogenesis	449	1.82869	8.28493e-09	2.61615e-06
glycoprotein biosynthetic process	325	1.99306	8.41282e-09	2.61615e-06
digestive system process	94	3.0087	8.86499e-09	2.68226e-06
small molecule catabolic process	430	1.84585	9.29398e-09	2.71258e-06
tissue development	1925	1.36018	9.55037e-09	2.71258e-06
neuron projection morphogenesis	622	1.68676	9.69211e-09	2.71258e-06
cell morphogenesis involved in neuron differentiation	560	1.72688	1.03372e-08	2.82256e-06
secretion	1605	1.39831	1.1578e-08	3.08609e-06
synthesis of substrates in n-glycan biosythesis	63	3.47549	1.73704e-08	4.52237e-06
vesicle-mediated transport	1942	1.34827	2.28563e-08	5.81536e-06
glycosylation	257	2.09442	2.34948e-08	5.84499e-06
movement of cell or subcellular component	1967	1.34041	3.58388e-08	8.72208e-06
cell projection organization	1522	1.38466	7.90512e-08	1.88293e-05
neuron projection development	940	1.50435	8.80128e-08	2.05271e-05
glycoprotein metabolic process	390	1.82463	9.01339e-08	2.05928e-05
cell adhesion	1369	1.40612	9.50615e-08	2.08737e-05
lipid transport	331	1.9018	9.57594e-08	2.08737e-05
fatty acid metabolism	158	2.3674	9.6957e-08	2.08737e-05
organic hydroxy compound metabolic process	500	1.71515	9.91961e-08	2.09528e-05
lipid localization	365	1.84962	1.08798e-07	2.25553e-05
sumoylation of intracellular receptors	30	4.56158	1.16954e-07	2.38055e-05
protein o-linked glycosylation	104	2.7194	1.24208e-07	2.48304e-05
growth	961	1.49046	1.32836e-07	2.60895e-05
regulation of cell projection organization	674	1.59723	1.40674e-07	2.67232e-05
lipid biosynthetic process	703	1.58325	1.41091e-07	2.67232e-05
neuron development	1068	1.46073	1.43224e-07	2.67232e-05
biological adhesion	1377	1.39796	1.49489e-07	2.74348e-05
plasma membrane bounded cell projection organization	1488	1.37951	1.61037e-07	2.90777e-05
xenobiotic metabolic process	116	2.59538	1.68311e-07	2.99085e-05
slc-mediated transmembrane transport	246	2.03973	1.7733e-07	3.10189e-05
fatty acid metabolic process	357	1.83996	1.99628e-07	3.43822e-05
regulation of plasma membrane bounded cell projection organization	665	1.59141	2.18931e-07	3.71354e-05
sulfur compound metabolic process	354	1.82978	3.02446e-07	5.02769e-05
multicellular organismal homeostasis	470	1.70816	3.05389e-07	5.02769e-05
actin filament organization	388	1.78701	3.15486e-07	5.11865e-05
generation of neurons	1454	1.37412	3.25798e-07	5.21045e-05
cellular response to xenobiotic stimulus	171	2.24077	3.51145e-07	5.53672e-05
neurogenesis	1551	1.35877	3.65507e-07	5.68312e-05
biosynthesis of the n-glycan precursor (dolichol lipid-linked oligosaccharide, llo) and transfer to a nascent protein	78	2.92409	4.42229e-07	6.69608e-05
regulation of hormone levels	516	1.66197	4.42617e-07	6.69608e-05
import into cell	792	1.52053	4.56199e-07	6.80953e-05
organic anion transport	454	1.70808	4.86113e-07	7.16058e-05
neuron differentiation	1313	1.38966	5.03099e-07	7.31454e-05
biological oxidations	223	2.04555	5.78334e-07	8.30058e-05
anion transport	585	1.6063	6.73696e-07	9.54687e-05
small molecule biosynthetic process	724	1.53733	7.03729e-07	9.84781e-05
asparagine n-linked glycosylation	302	1.87296	7.35072e-07	0.000101594
metabolism of xenobiotics	200	2.09832	7.57411e-07	0.000103405
cell migration	1368	1.37381	7.71238e-07	0.000104024
chemical homeostasis	1119	1.41861	7.9182e-07	0.000105529
maintenance of gastrointestinal epithelium	19	5.28182	8.72323e-07	0.00011489
cytoskeleton organization	1300	1.38251	8.88631e-07	0.000115677
monosaccharide metabolic process	280	1.8898	1.22615e-06	0.000157778
locomotion	1738	1.31756	1.35959e-06	0.000172962
epithelial structure maintenance	27	4.39263	1.44033e-06	0.000181174
response to oxygen-containing compound	1556	1.33681	1.52878e-06	0.000190163
slc transporter disorders	68	2.95161	1.79618e-06	0.00022097
gland development	434	1.68169	1.97657e-06	0.000240519
lipid catabolic process	318	1.80742	2.13478e-06	0.000254913
carboxylic acid biosynthetic process	400	1.71059	2.1404e-06	0.000254913
termination of o-glycan biosynthesis	24	4.56158	2.21937e-06	0.000261535
negative regulation of anoikis	17	5.36656	2.29922e-06	0.000268122
organic acid biosynthetic process	401	1.70632	2.35654e-06	0.000271974
developmental growth	623	1.55225	2.42242e-06	0.000276725
stem cell differentiation	202	2.03238	2.50695e-06	0.000280802
endocytosis	675	1.52728	2.50828e-06	0.000280802

## Sheet: Table S3
Table S3: Gene enrichment analysis of the 71 stroma-related genes (Top 100 weighted)
Description	Size	EnrichmentRatio	Pvalue	FDR
extracellular structure organization	400	13.0824	0	0
extracellular matrix organization	347	15.0806	0	0
extracellular matrix organization	301	17.3852	0	0
blood vessel development	654	8.76351	3.33e-16	9.28e-13
vasculature development	682	8.40372	8.88e-16	1.98e-12
cardiovascular system development	691	8.29426	1.11e-15	2.06e-12
blood vessel morphogenesis	574	9.11665	4.22e-15	6.72e-12
skeletal system development	506	9.84934	5e-15	6.96e-12
animal organ morphogenesis	974	6.39601	1.89e-14	2.34e-11
angiogenesis	487	9.72193	3.44e-14	3.84e-11
tube morphogenesis	806	6.80167	3.17e-13	3.21e-10
circulatory system development	1026	5.82897	5.56e-13	5.16e-10
response to growth factor	690	7.22285	1.63e-12	1.4e-09
tube development	992	5.77755	2.35e-12	1.87e-09
tissue development	1925	3.88346	9.4e-12	6.99e-09
cellular response to growth factor stimulus	660	6.79605	7.18e-11	5e-08
molecules associated with elastic fibres	38	45.9031	1.4e-10	9.19e-08
collagen degradation	64	31.1486	1.64e-10	1.01e-07
degradation of the extracellular matrix	140	17.7992	2.09e-10	1.23e-07
regulation of cellular response to growth factor stimulus	256	11.6807	3.81e-10	2.12e-07
elastic fibre formation	45	38.7626	4.93e-10	2.62e-07
cartilage development	205	13.3711	5.27e-10	2.67e-07
anatomical structure formation involved in morphogenesis	1067	4.90436	5.66e-10	2.74e-07
regulation of cell proliferation	1564	3.98319	6.24e-10	2.9e-07
collagen fibril organization	49	35.5983	9.22e-10	4.11e-07
regulation of multicellular organismal development	1908	3.52625	1.46e-09	6.06e-07
cell migration	1368	4.18957	1.47e-09	6.06e-07
skeletal system morphogenesis	234	11.714	2.14e-09	8.51e-07
positive regulation of cell differentiation	933	5.07458	2.64e-09	1.01e-06
regulation of cell differentiation	1699	3.66669	3.49e-09	1.28e-06
cell proliferation	1986	3.38776	3.55e-09	1.28e-06
locomotion	1738	3.58441	5.56e-09	1.94e-06
embryonic morphogenesis	571	6.5461	5.93e-09	2e-06
regulation of anatomical structure morphogenesis	995	4.75837	7.56e-09	2.48e-06
connective tissue development	265	10.3437	7.84e-09	2.5e-06
cell adhesion	1369	4.00449	8.65e-09	2.68e-06
biological adhesion	1377	3.98122	9.62e-09	2.9e-06
cell motility	1518	3.77558	1.08e-08	3.09e-06
localization of cell	1518	3.77558	1.08e-08	3.09e-06
tissue morphogenesis	607	6.15787	1.35e-08	3.75e-06
ecm proteoglycans	76	22.9516	2.15e-08	5.86e-06
positive regulation of developmental process	1314	3.98246	2.31e-08	6.14e-06
epithelial cell proliferation	372	8.03834	2.56e-08	6.64e-06
epithelium development	1213	4.10863	3.29e-08	8.33e-06
enzyme linked receptor protein signaling pathway	989	4.53528	4.3e-08	1.07e-05
integrin cell surface interactions	85	20.5214	4.73e-08	1.15e-05
movement of cell or subcellular component	1967	3.16711	6.72e-08	1.59e-05
endothelial cell migration	195	11.501	8.13e-08	1.89e-05
negative regulation of cellular response to growth factor stimulus	140	14.2393	8.69e-08	1.98e-05
endothelial cell proliferation	141	14.1384	9.19e-08	2.05e-05
substrate-dependent cell migration	29	42.9635	9.9e-08	2.16e-05
mesenchymal cell differentiation	206	10.8869	1.3e-07	2.79e-05
bone development	208	10.7822	1.41e-07	2.97e-05
activation of matrix metalloproteinases	33	37.7558	1.95e-07	4.03e-05
embryo development	980	4.32266	2.21e-07	4.4e-05
regulation of cell motility	863	4.61995	2.21e-07	4.4e-05
ossification	371	7.38833	2.42e-07	4.74e-05
bone morphogenesis	110	15.8574	2.82e-07	5.41e-05
ameboidal-type cell migration	381	7.19442	3.16e-07	5.96e-05
negative regulation of response to stimulus	1545	3.38703	3.66e-07	6.8e-05
morphogenesis of an epithelium	480	6.22971	4.06e-07	7.42e-05
regulation of cell migration	804	4.64904	5.24e-07	9.41e-05
substrate-dependent cerebral cortex tangential migration	5	149.513	6.15e-07	0.000109
morphogenesis of a branching epithelium	182	10.9533	6.51e-07	0.000113
regulation of endothelial cell proliferation	125	13.9545	6.73e-07	0.000114
regulation of locomotion	938	4.25055	6.76e-07	0.000114
craniofacial suture morphogenesis	18	55.3752	6.97e-07	0.000114
transmembrane receptor protein serine/threonine kinase signaling pathway	328	7.59721	6.98e-07	0.000114
regulation of cellular component movement	942	4.2325	7.15e-07	0.000115
collagen chain trimerization	44	28.3169	8.64e-07	0.000138
mesenchyme development	262	8.55991	9.85e-07	0.000155
morphogenesis of a branching structure	196	10.171	1.14e-06	0.000176
positive regulation of multicellular organismal process	1661	3.15049	1.21e-06	0.000185
neural crest cell migration involved in autonomic nervous system development	6	124.594	1.23e-06	0.000185
epithelial cell migration	274	8.18502	1.43e-06	0.000212
epithelium migration	277	8.09637	1.56e-06	0.000229
regulation of animal organ morphogenesis	207	9.63047	1.72e-06	0.000249
tissue migration	283	7.92472	1.86e-06	0.000263
regulation of angiogenesis	283	7.92472	1.86e-06	0.000263
negative regulation of multicellular organismal process	1143	3.70621	1.89e-06	0.000263
negative regulation of cell proliferation	667	4.85675	2.09e-06	0.000284
positive regulation of cell proliferation	898	4.16239	2.09e-06	0.000284
morphogenesis of embryonic epithelium	149	11.7068	2.19e-06	0.000295
regulation of transmembrane receptor protein serine/threonine kinase signaling pathway	224	8.89959	3.09e-06	0.00041
positive regulation of angiogenesis	160	10.902	3.52e-06	0.000462
negative regulation of signal transduction	1202	3.52429	3.74e-06	0.000484
non-integrin membrane-ecm interactions	59	21.1177	3.8e-06	0.000487
syndecan interactions	27	36.9168	3.89e-06	0.000492
regulation of vasculature development	313	7.16516	4.25e-06	0.000533
assembly of collagen fibrils and other multimeric structures	61	20.4253	4.49e-06	0.000556
post-translational protein phosphorylation	108	13.8438	4.64e-06	0.000569
regulation of epithelial cell proliferation	318	7.0525	4.84e-06	0.000586
cerebral cortex tangential migration	9	83.0628	5.11e-06	0.000612
negative regulation of transmembrane receptor protein serine/threonine kinase signaling pathway	112	13.3494	5.73e-06	0.000672
blood vessel endothelial cell migration	112	13.3494	5.73e-06	0.000672
cranial skeletal system development	66	18.8779	6.64e-06	0.000771
positive regulation of locomotion	524	5.23105	6.99e-06	0.000803
positive regulation of vasculature development	178	9.79954	7.11e-06	0.000805
collagen biosynthesis and modifying enzymes	67	18.5962	7.15e-06	0.000805
neurogenesis	1551	3.0526	7.22e-06	0.000805

## Sheet: Table S4
Table S4: Gene enrichment analysis of group 1 classified by hierarchical clustering (Top 100 weighted)
Description	Size	EnrichmentRatio	Pvalue	FDR
structural constituent of ribosome	145	3.41632	0	0
cell adhesion molecule binding	408	2.8996	0	0
mRNA binding	184	2.52839	0	0
unfolded protein binding	93	2.52036	0	0
rRNA binding	56	2.49517	0	0
double-stranded RNA binding	60	2.46957	0	0
ubiquitin-like protein ligase binding	266	2.31641	0	0
oxygen binding	16	-2.13877	0	0
peptide receptor activity	54	-2.15597	0	0
receptor ligand activity	220	-2.18528	0	0
metal ion transmembrane transporter activity	230	-2.18703	0	0
neurotransmitter receptor activity	23	-2.19406	0	0
passive transmembrane transporter activity	207	-2.23607	0	0
isoprenoid binding	28	-2.25872	0	0
monooxygenase activity	58	-2.40377	0	0
monovalent inorganic cation transmembrane transporter activity	193	-2.0368	0	4.22e-05
iron ion binding	97	-2.04923	0	4.57e-05
oxidoreductase activity, acting on single donors with incorporation of molecular oxygen	21	-2.05824	0	4.99e-05
tetrapyrrole binding	84	-2.05923	0	5.49e-05
transferase activity, transferring sulfur-containing groups	50	-2.09919	0	6.1e-05
actin binding	311	2.13647	0	0.000142
protein binding involved in protein folding	16	2.14375	0	0.000153
translation factor activity, RNA binding	76	2.1601	0	0.000165
repressing transcription factor binding	61	2.16949	0	0.00018
ribonucleoprotein complex binding	110	2.20563	0	0.000199
cell adhesion mediator activity	47	2.21964	0	0.000221
collagen binding	54	2.1043	0	0.000221
SMAD binding	68	2.12296	0	0.000234
disordered domain specific binding	26	2.22922	0	0.000248
nucleosome binding	55	2.12957	0	0.000248
extracellular matrix structural constituent	123	2.13283	0	0.000265
phosphatase binding	149	2.06922	0	0.000298
protein N-terminus binding	89	2.08096	0	0.000313
oxidoreductase activity, acting on paired donors, with incorporation or reduction of molecular oxygen	104	-1.97908	0	0.00047
translation initiation factor binding	26	2.04989	0	0.000567
neurotransmitter binding	14	-1.95833	0	0.000841
RNA polymerase binding	46	2.02975	0	0.000902
single-stranded RNA binding	71	1.97449	0	0.001985
protein C-terminus binding	154	1.97869	0	0.002068
fibronectin binding	22	1.98922	0.002469	0.002071
organic hydroxy compound transmembrane transporter activity	22	-1.89229	0	0.002195
telomeric DNA binding	31	1.95017	0.002717	0.00272
extracellular matrix binding	48	1.95228	0	0.002825
chromatin DNA binding	77	1.93443	0	0.003049
pre-mRNA binding	24	1.90737	0	0.004367
histone deacetylase binding	97	1.89557	0	0.004404
AU-rich element binding	21	1.90011	0.002625	0.004418
insulin receptor binding	19	1.91032	0	0.004449
Ran GTPase binding	33	1.89186	0	0.004512
organic acid binding	139	-1.82918	0	0.004519
threonine-type peptidase activity	17	1.87082	0	0.004707
hormone receptor binding	150	1.87592	0	0.004788
phosphoprotein binding	73	1.86057	0	0.005018
helicase activity	129	1.85078	0	0.005311
GABA receptor activity	8	-1.81837	0	0.005335
organic acid transmembrane transporter activity	93	-1.81479	0	0.005372
mitogen-activated protein kinase binding	27	1.84073	0	0.005694
regulatory RNA binding	21	1.8349	0.002392	0.006054
oxidoreductase activity, acting on a heme group of donors	20	1.8352	0.004785	0.00621
growth factor binding	115	1.83262	0	0.006294
purinergic receptor activity	10	-1.79095	0.007194	0.007051
core promoter binding	37	1.81785	0.005618	0.00742
modification-dependent protein binding	107	1.80781	0	0.007986
protease binding	104	1.7916	0	0.009294
proteoglycan binding	28	1.76675	0.002506	0.011425
heme-copper terminal oxidase activity	19	1.75955	0.004785	0.011652
vitamin binding	87	-1.74788	0.001404	0.011942
histone acetyltransferase binding	25	1.74956	0.005141	0.01246
misfolded protein binding	18	1.74443	0.007389	0.012779
nucleotide receptor activity	9	-1.73391	0.009191	0.012995
structural constituent of muscle	27	1.72653	0.005556	0.014372
p53 binding	56	1.72668	0	0.014665
single-stranded DNA binding	85	1.72265	0	0.014791
neurotransmitter transporter activity	28	-1.70951	0.01318	0.016367
active transmembrane transporter activity	217	-1.70308	0	0.017148
RNA polymerase II transcription factor binding	116	1.70207	0	0.017675
ubiquitin-like protein binding	84	1.69728	0.003817	0.018315
heat shock protein binding	90	1.68234	0	0.021431
Rho GTPase binding	149	1.67905	0	0.021511
phosphotransferase activity, phosphate group as acceptor	25	1.67372	0.012531	0.02194
basal transcription machinery binding	42	1.67523	0.002933	0.022049
histone binding	148	1.67046	0	0.022212
G protein-coupled amine receptor activity	8	-1.66906	0.003704	0.022815
carboxylic ester hydrolase activity	92	-1.67255	0.001332	0.022872
oxidoreductase activity, acting on a sulfur group of donors	47	1.65956	0.002907	0.024023
tRNA binding	39	1.65426	0.008219	0.024416
protein kinase C binding	43	1.64194	0.002688	0.02527
NF-kappaB binding	26	1.64212	0.002545	0.025614
14-3-3 protein binding	24	1.64225	0.017544	0.026001
ankyrin binding	12	1.63386	0.011287	0.026954
protein transporter activity	73	1.62414	0	0.029226
amide binding	234	1.62006	0	0.030017
structural constituent of nuclear pore	20	1.60691	0.02005	0.033332
serine hydrolase activity	127	-1.61623	0.001271	0.034963
structural constituent of cytoskeleton	75	1.59864	0.00369	0.035381
anion transmembrane transporter activity	198	-1.61687	0.002401	0.036014
transcription coactivator activity	264	1.58858	0	0.037486
antigen binding	32	1.5779	0.023392	0.038957
lipase activity	93	-1.5985	0.003968	0.03932
chaperone binding	85	1.57848	0	0.039338

## Sheet: Table S5
Table S5: Gene enrichment analysis of group 2 classified by hierarchical clustering (Top 100 weighted)
Description	Size	EnrichmentRatio	Pvalue	FDR
structural constituent of ribosome	145	3.38413	0	0
cell adhesion molecule binding	408	2.76199	0	0
double-stranded RNA binding	60	2.64222	0	0
unfolded protein binding	93	2.61726	0	0
mRNA binding	184	2.59599	0	0
rRNA binding	56	2.57296	0	0
ribonucleoprotein complex binding	110	2.4791	0	0
translation factor activity, RNA binding	76	2.47766	0	0
nucleosome binding	55	2.36025	0	0
cell adhesion mediator activity	47	2.30184	0	0
ubiquitin-like protein ligase binding	266	2.2558	0	0
metal ion transmembrane transporter activity	230	-2.20096	0	0
monooxygenase activity	58	-2.22353	0	0
isoprenoid binding	28	-2.26746	0	0
passive transmembrane transporter activity	207	-2.2739	0	0
peptide receptor activity	54	0	0	0
receptor ligand activity	220	-2.48819	0	0
transferase activity, transferring sulfur-containing groups	50	-2.08719	0	8.41e-05
disordered domain specific binding	26	2.2044	0	0.000171
telomeric DNA binding	31	2.09786	0	0.00041
repressing transcription factor binding	61	2.15306	0	0.000439
protein binding involved in protein folding	16	2.18066	0	0.000473
RNA polymerase binding	46	2.07298	0	0.000488
translation initiation factor binding	26	2.07543	0	0.000512
single-stranded RNA binding	71	2.07893	0	0.000539
protein C-terminus binding	154	2.06638	0	0.000559
p53 binding	56	2.08355	0	0.000569
oxygen binding	16	-2.01021	0	0.000589
AU-rich element binding	21	2.08522	0	0.000602
Ran GTPase binding	33	2.0921	0	0.00064
neurotransmitter receptor activity	23	-2.02881	0	0.000662
monovalent inorganic cation transmembrane transporter activity	193	-1.99688	0	0.000707
chromatin DNA binding	77	2.0584	0	0.000712
helicase activity	129	2.053	0	0.000853
protein N-terminus binding	89	2.0315	0	0.001311
oxidoreductase activity, acting on a heme group of donors	20	2.03055	0	0.001418
heme-copper terminal oxidase activity	19	1.98168	0	0.001912
pre-mRNA binding	24	1.989	0	0.001972
ubiquitin-like protein binding	84	1.98196	0	0.001978
threonine-type peptidase activity	17	1.97632	0.002551	0.001982
modification-dependent protein binding	107	1.98229	0	0.002048
tRNA binding	39	1.9545	0	0.00256
regulatory RNA binding	21	1.94283	0	0.002793
single-stranded DNA binding	85	1.92868	0	0.003374
SMAD binding	68	1.9184	0	0.003511
actin binding	311	1.90444	0	0.00404
neurotransmitter binding	14	-1.86871	0.001653	0.004303
electron transfer activity	88	1.8887	0	0.004373
organic hydroxy compound transmembrane transporter activity	22	-1.87279	0	0.004465
iron ion binding	97	-1.85477	0	0.004669
GABA receptor activity	8	-1.87654	0	0.004764
purinergic receptor activity	10	-1.81854	0.005093	0.005473
protein transporter activity	73	1.86163	0	0.005606
oxidoreductase activity, acting on a sulfur group of donors	47	1.85966	0	0.005619
oxidoreductase activity, acting on single donors with incorporation of molecular oxygen	21	-1.8207	0.001538	0.005704
glycosaminoglycan binding	147	-1.82641	0	0.005731
phosphatase binding	149	1.84652	0	0.006401
cytokine receptor activity	55	-1.78698	0.00134	0.008113
hormone receptor binding	150	1.80963	0	0.008973
structural constituent of cytoskeleton	75	1.81178	0	0.009092
nucleotide receptor activity	9	-1.76668	0.006944	0.010289
nucleobase-containing compound kinase activity	31	1.77886	0	0.011337
core promoter binding	37	1.76994	0	0.012057
ankyrin binding	12	1.76149	0.016432	0.012334
misfolded protein binding	18	1.7622	0.0075	0.012562
histone deacetylase binding	97	1.73882	0	0.015383
heat shock protein binding	90	1.73168	0	0.015842
structural constituent of nuclear pore	20	1.73365	0.005376	0.016002
oxidoreductase activity, acting on paired donors, with incorporation or reduction of molecular oxygen	104	-1.72293	0	0.016399
organic acid binding	139	-1.70007	0.002436	0.018441
tetrapyrrole binding	84	-1.70082	0	0.019263
histone binding	148	1.70753	0	0.019868
cyclic nucleotide binding	21	-1.6844	0.008197	0.021429
serine hydrolase activity	127	-1.66189	0.0012	0.026252
telomerase RNA binding	19	1.66443	0.015504	0.02751
peptidase regulator activity	142	-1.64962	0	0.028311
translation regulator activity	44	1.65068	0.005935	0.030054
carbohydrate transmembrane transporter activity	20	-1.64118	0.008117	0.030189
snoRNA binding	25	1.64817	0.008065	0.030453
phosphotransferase activity, phosphate group as acceptor	25	1.64535	0.002809	0.030989
ATPase activity	341	1.64013	0	0.031016
vitamin binding	87	-1.63364	0.002591	0.031099
damaged DNA binding	61	1.64071	0.006349	0.031394
coreceptor activity	30	-1.61908	0.022013	0.03491
pattern recognition receptor activity	13	-1.61523	0.021595	0.035046
oxidoreductase activity, acting on the CH-CH group of donors	46	1.61736	0.003413	0.03534
molecular carrier activity	28	1.61752	0.01497	0.035914
neurotransmitter transporter activity	28	-1.60896	0.012346	0.036037
RNA polymerase II transcription factor binding	116	1.61302	0	0.036322
organophosphate ester transmembrane transporter activity	23	1.61764	0.028409	0.036509
basal transcription machinery binding	42	1.60805	0.014837	0.036834
isomerase activity	117	1.60338	0	0.037661
protease binding	104	1.58677	0	0.041452
lipopolysaccharide binding	18	-1.58894	0.027419	0.041788
NF-kappaB binding	26	1.57571	0.029101	0.044133
catalytic activity, acting on RNA	260	1.5658	0	0.044549
transcription coactivator activity	264	1.57236	0	0.044557
ligase activity	120	1.56958	0.00578	0.044595
phosphoprotein binding	73	1.56719	0.003731	0.044694
G protein-coupled amine receptor activity	8	-1.57252	0.014109	0.046923

## Sheet: Table S6
Table S6: Gene enrichment analysis of group 3 classified by hierarchical clustering (Top 100 weighted)
Description	Size	EnrichmentRatio	Pvalue	FDR
protein localization to endoplasmic reticulum	130	3.32502	0	0
translational initiation	174	3.24793	0	0
RNA catabolic process	292	3.04616	0	0
establishment of protein localization to membrane	265	2.99147	0	0
cytoplasmic translation	78	2.96288	0	0
protein targeting	341	2.81849	0	0
regulation of mRNA metabolic process	211	2.65477	0	0
RNA splicing	323	2.63127	0	0
posttranscriptional regulation of gene expression	388	2.62887	0	0
protein folding	164	2.60073	0	0
regulation of cellular amide metabolic process	310	2.58568	0	0
ribonucleoprotein complex biogenesis	357	2.56129	0	0
ribonucleoprotein complex subunit organization	198	2.53209	0	0
RNA localization	196	2.52141	0	0
mRNA processing	373	2.49586	0	0
neutrophil mediated immunity	416	0	0	0
ribonucleoprotein complex localization	106	2.45864	0	0
granulocyte activation	416	2.45018	0	0
response to topologically incorrect protein	164	2.41439	0	0
nucleobase-containing compound transport	195	2.35301	0	0
viral life cycle	240	2.31986	0	0
DNA biosynthetic process	153	2.27694	0	0
nuclear transport	292	2.27453	0	0
regulation of protein stability	222	2.25308	0	0
telomere organization	124	2.24702	0	0
response to type I interferon	72	2.24405	0	0
regulation of apoptotic signaling pathway	322	2.21326	0	0
response to endoplasmic reticulum stress	237	2.1927	0	0
neuropeptide signaling pathway	23	-2.18524	0	0
amine transport	43	-2.25918	0	0
response to epidermal growth factor	44	2.18852	0	7.9e-05
rRNA metabolic process	198	2.1554	0	0.000124
Golgi vesicle transport	313	2.15891	0	0.000127
interaction with host	171	2.16264	0	0.000131
negative regulation of catabolic process	219	2.16301	0	0.000135
response to interleukin-12	41	2.16773	0	0.000139
ER-nucleus signaling pathway	42	2.17753	0	0.000143
proteasomal protein catabolic process	386	2.18146	0	0.000148
positive regulation of cellular protein localization	263	2.1833	0	0.000153
regulation of DNA-templated transcription in response to stress	67	2.15139	0	0.000181
regulation of gene expression, epigenetic	203	2.14353	0	0.000229
protein localization to nucleus	221	2.14864	0	0.000235
cytosolic transport	131	2.13544	0	0.000266
ephrin receptor signaling pathway	70	2.1367	0	0.000273
protein import	170	2.13732	0	0.000279
ERBB signaling pathway	118	2.11295	0	0.000312
spindle organization	138	2.1014	0	0.000356
intrinsic apoptotic signaling pathway	250	2.09165	0	0.000467
vacuolar transport	113	2.09181	0	0.000477
endomembrane system organization	314	2.09217	0	0.000487
microtubule cytoskeleton organization involved in mitosis	113	2.09684	0	0.000498
RNA polyadenylation	39	2.07753	0	0.000504
protein modification by small protein removal	236	2.0629	0	0.000605
gene silencing	147	2.06587	0	0.000617
movement in environment of other organism involved in symbiotic interaction	32	2.06727	0	0.000629
mRNA transcription	21	2.05194	0	0.000721
spinal cord development	64	-2.07995	0	0.000732
nucleotide phosphorylation	66	2.02607	0	0.000789
microtubule organizing center localization	23	2.02839	0	0.000802
toxin transport	31	2.02872	0	0.000815
glucose 6-phosphate metabolic process	17	2.02993	0.002451	0.000829
process utilizing autophagic mechanism	399	2.03225	0	0.000844
endosomal transport	172	2.02351	0	0.00085
protein exit from endoplasmic reticulum	43	2.03631	0	0.000859
protein localization to vacuole	46	2.04229	0	0.000875
platelet-derived growth factor receptor signaling pathway	48	2.0219	0	0.000909
platelet morphogenesis	16	2.00989	0	0.000943
regulation of mitochondrion organization	152	2.01131	0	0.000957
regulation of nuclease activity	21	2.01782	0.002545	0.000966
microvillus organization	28	2.01405	0	0.000972
vesicle-mediated transport between endosomal compartments	37	2.01476	0	0.000987
cell junction organization	250	2.00124	0	0.001014
regulation of protein localization to membrane	140	2.00212	0	0.001029
regulation of protein catabolic process	307	1.99878	0	0.001032
signal transduction in response to DNA damage	113	1.99446	0	0.00105
DNA damage response, detection of DNA damage	38	1.99284	0	0.001067
nucleoside diphosphate metabolic process	83	1.98168	0	0.001145
interaction with symbiont	57	1.97807	0	0.001252
integrin-mediated signaling pathway	84	1.97462	0	0.001266
protein localization to mitochondrion	114	1.96361	0	0.001487
protein localization to Golgi apparatus	24	1.96267	0	0.001498
organelle disassembly	85	1.96024	0	0.001537
lamellipodium organization	69	1.95865	0	0.001632
fibroblast proliferation	69	1.95262	0	0.001663
mitochondrial transport	176	1.95585	0	0.001668
tissue migration	245	1.9479	0	0.001671
response to antineoplastic agent	76	1.95489	0	0.001676
regulation of defense response to virus by virus	27	1.94511	0	0.001678
response to oxidative stress	349	1.95373	0	0.001683
chaperone-mediated protein complex assembly	15	1.94412	0	0.001685
response to interleukin-7	25	1.93567	0	0.001686
response to transforming growth factor beta	196	1.94132	0	0.001692
viral gene expression	58	1.93688	0	0.001705
regulation of protein modification by small protein conjugation or removal	184	1.93763	0	0.001724
regulation of DNA metabolic process	308	1.93351	0	0.001768
signal transduction by p53 class mediator	182	1.93209	0	0.001773
cargo loading into vesicle	19	1.92986	0	0.001828
collagen metabolic process	65	1.92559	0	0.002001
monoamine transport	38	-2.0166	0	0.002087
vascular endothelial growth factor receptor signaling pathway	81	1.92024	0	0.002124

## Sheet: Table S7
Table S7: Gene enrichment analysis of group 4 classified by hierarchical clustering (Top 100 weighted)
Description	Size	EnrichmentRatio	Pvalue	FDR
protein localization to endoplasmic reticulum	130	3.33759	0	0
translational initiation	174	3.20101	0	0
RNA catabolic process	292	3.0489	0	0
establishment of protein localization to membrane	265	2.98926	0	0
cytoplasmic translation	78	2.89445	0	0
protein targeting	341	2.69742	0	0
RNA localization	196	2.62613	0	0
ribonucleoprotein complex localization	106	2.59796	0	0
posttranscriptional regulation of gene expression	388	2.59743	0	0
regulation of mRNA metabolic process	211	2.5968	0	0
RNA splicing	323	2.5865	0	0
ribonucleoprotein complex subunit organization	198	2.55285	0	0
protein folding	164	2.54644	0	0
nuclear transport	292	2.52721	0	0
ribonucleoprotein complex biogenesis	357	2.51702	0	0
regulation of cellular amide metabolic process	310	0	0	0
mRNA processing	373	2.46029	0	0
spindle organization	138	2.34546	0	0
microtubule cytoskeleton organization involved in mitosis	113	2.34426	0	0
response to interleukin-12	41	2.28118	0	0
nucleobase-containing compound transport	195	2.2698	0	0
protein import	170	2.26549	0	0
telomere organization	124	2.25309	0	0
response to topologically incorrect protein	164	2.24839	0	0
signal transduction in response to DNA damage	113	2.24456	0	0
digestion	82	-2.47213	0	0
regulation of gene expression, epigenetic	203	2.22279	0	9.13e-05
protein localization to nucleus	221	2.24025	0	9.48e-05
regulation of membrane permeability	67	2.10677	0	0.000235
ephrin receptor signaling pathway	70	2.12519	0	0.000241
DNA damage response, detection of DNA damage	38	2.18551	0	0.000247
negative regulation of mitotic cell cycle	209	2.12645	0	0.000247
regulation of protein modification by small protein conjugation or removal	184	2.13084	0	0.000253
proteasomal protein catabolic process	386	2.18657	0	0.000255
neuropeptide signaling pathway	23	-2.12355	0	0.000257
regulation of protein stability	222	2.13587	0	0.00026
signal transduction by p53 class mediator	182	2.18774	0	0.000264
microtubule organizing center localization	23	2.14349	0	0.000267
endomembrane system organization	314	2.14599	0	0.000274
positive regulation of cellular protein localization	263	2.15307	0	0.000282
response to type I interferon	72	2.15487	0	0.00029
DNA biosynthetic process	153	2.15837	0	0.000299
cell junction organization	250	2.15913	0	0.000308
protein modification by small protein removal	236	2.17232	0	0.000318
amine transport	43	-2.13631	0	0.000343
process utilizing autophagic mechanism	399	2.10258	0	0.000344
cytoskeleton-dependent intracellular transport	142	2.07708	0	0.000493
regulation of apoptotic signaling pathway	322	2.07898	0	0.000503
granulocyte activation	416	2.08469	0	0.000514
drug catabolic process	87	-2.06044	0	0.000514
response to chemokine	58	-2.16856	0	0.000514
drug transport	124	-2.05889	0	0.000514
negative regulation of cell cycle process	231	2.08622	0	0.000525
cytosolic transport	131	2.09059	0	0.000536
regulation of mitochondrion organization	152	2.09274	0	0.000548
neutrophil mediated immunity	416	2.09553	0	0.00056
protein localization to chromosome	62	2.07006	0	0.000569
cell cycle checkpoint	174	2.07232	0	0.00058
protein localization to mitochondrion	114	2.05063	0	0.00066
response to transforming growth factor beta	196	2.054	0	0.000672
mitochondrial membrane organization	92	2.05934	0	0.000685
gene silencing	147	2.06336	0	0.000698
homotypic cell-cell adhesion	61	2.04738	0	0.000723
negative regulation of catabolic process	219	2.04944	0	0.000735
mitotic cell cycle phase transition	416	2.04031	0	0.000794
intrinsic apoptotic signaling pathway	250	2.02745	0	0.000849
chaperone-mediated protein complex assembly	15	2.02754	0	0.000863
regulation of cell cycle phase transition	327	2.02244	0	0.000886
RNA polyadenylation	39	2.02005	0	0.000897
toxin transport	31	2.02299	0	0.0009
aging	230	2.02051	0	0.00091
rRNA metabolic process	198	2.02351	0	0.000915
extracellular structure organization	312	2.01582	0	0.000943
Golgi vesicle transport	313	2.01586	0	0.000957
regulation of protein localization to membrane	140	2.01125	0	0.000965
regulation of DNA metabolic process	308	1.99314	0	0.000986
regulation of nuclease activity	21	2.00479	0	0.000993
vesicle-mediated transport between endosomal compartments	37	1.99359	0.002874	0.001
viral life cycle	240	2.00764	0	0.001007
endosomal transport	172	1.99971	0	0.001013
protein-containing complex localization	218	2.00777	0	0.001022
ER-nucleus signaling pathway	42	1.98528	0	0.001038
RNA 3'-end processing	101	1.98157	0	0.001057
regulation of DNA-templated transcription in response to stress	67	1.97935	0	0.001092
organelle disassembly	85	1.97947	0	0.001106
fibroblast proliferation	69	1.97646	0	0.00111
vacuolar transport	113	1.97551	0	0.001126
regulation of chromosome organization	272	1.97279	0	0.001129
cytoplasmic microtubule organization	39	1.97406	0	0.001143
interaction with symbiont	57	1.96684	0	0.001233
regulation of protein catabolic process	307	1.96409	0	0.001262
platelet morphogenesis	16	1.96203	0	0.001275
mitochondrial transport	176	1.96498	0	0.001276
protein-DNA complex subunit organization	175	1.96032	0	0.001345
cell cycle G1/S phase transition	209	1.94934	0	0.001496
response to interleukin-7	25	1.94827	0	0.001507
endoderm development	58	1.94134	0	0.00168
response to radiation	311	1.9355	0	0.001769
platelet-derived growth factor receptor signaling pathway	48	1.93251	0	0.001909
cytokinesis	118	1.93113	0	0.00202

## Sheet: Table S8
Table S8: Gene enrichment analysis of group 5 classified by hierarchical clustering (Top 100 weighted)
Description	Size	EnrichmentRatio	Pvalue	FDR
protein localization to endoplasmic reticulum	130	3.33759	0	0
translational initiation	174	3.20101	0	0
RNA catabolic process	292	3.0489	0	0
establishment of protein localization to membrane	265	2.98926	0	0
cytoplasmic translation	78	2.89445	0	0
protein targeting	341	2.69742	0	0
RNA localization	196	2.62613	0	0
ribonucleoprotein complex localization	106	2.59796	0	0
posttranscriptional regulation of gene expression	388	2.59743	0	0
regulation of mRNA metabolic process	211	2.5968	0	0
RNA splicing	323	2.5865	0	0
ribonucleoprotein complex subunit organization	198	2.55285	0	0
protein folding	164	2.54644	0	0
nuclear transport	292	2.52721	0	0
ribonucleoprotein complex biogenesis	357	2.51702	0	0
regulation of cellular amide metabolic process	310	0	0	0
mRNA processing	373	2.46029	0	0
spindle organization	138	2.34546	0	0
microtubule cytoskeleton organization involved in mitosis	113	2.34426	0	0
response to interleukin-12	41	2.28118	0	0
nucleobase-containing compound transport	195	2.2698	0	0
protein import	170	2.26549	0	0
telomere organization	124	2.25309	0	0
response to topologically incorrect protein	164	2.24839	0	0
signal transduction in response to DNA damage	113	2.24456	0	0
digestion	82	-2.47213	0	0
regulation of gene expression, epigenetic	203	2.22279	0	9.13e-05
protein localization to nucleus	221	2.24025	0	9.48e-05
regulation of membrane permeability	67	2.10677	0	0.000235
ephrin receptor signaling pathway	70	2.12519	0	0.000241
DNA damage response, detection of DNA damage	38	2.18551	0	0.000247
negative regulation of mitotic cell cycle	209	2.12645	0	0.000247
regulation of protein modification by small protein conjugation or removal	184	2.13084	0	0.000253
proteasomal protein catabolic process	386	2.18657	0	0.000255
neuropeptide signaling pathway	23	-2.12355	0	0.000257
regulation of protein stability	222	2.13587	0	0.00026
signal transduction by p53 class mediator	182	2.18774	0	0.000264
microtubule organizing center localization	23	2.14349	0	0.000267
endomembrane system organization	314	2.14599	0	0.000274
positive regulation of cellular protein localization	263	2.15307	0	0.000282
response to type I interferon	72	2.15487	0	0.00029
DNA biosynthetic process	153	2.15837	0	0.000299
cell junction organization	250	2.15913	0	0.000308
protein modification by small protein removal	236	2.17232	0	0.000318
amine transport	43	-2.13631	0	0.000343
process utilizing autophagic mechanism	399	2.10258	0	0.000344
cytoskeleton-dependent intracellular transport	142	2.07708	0	0.000493
regulation of apoptotic signaling pathway	322	2.07898	0	0.000503
granulocyte activation	416	2.08469	0	0.000514
drug catabolic process	87	-2.06044	0	0.000514
response to chemokine	58	-2.16856	0	0.000514
drug transport	124	-2.05889	0	0.000514
negative regulation of cell cycle process	231	2.08622	0	0.000525
cytosolic transport	131	2.09059	0	0.000536
regulation of mitochondrion organization	152	2.09274	0	0.000548
neutrophil mediated immunity	416	2.09553	0	0.00056
protein localization to chromosome	62	2.07006	0	0.000569
cell cycle checkpoint	174	2.07232	0	0.00058
protein localization to mitochondrion	114	2.05063	0	0.00066
response to transforming growth factor beta	196	2.054	0	0.000672
mitochondrial membrane organization	92	2.05934	0	0.000685
gene silencing	147	2.06336	0	0.000698
homotypic cell-cell adhesion	61	2.04738	0	0.000723
negative regulation of catabolic process	219	2.04944	0	0.000735
mitotic cell cycle phase transition	416	2.04031	0	0.000794
intrinsic apoptotic signaling pathway	250	2.02745	0	0.000849
chaperone-mediated protein complex assembly	15	2.02754	0	0.000863
regulation of cell cycle phase transition	327	2.02244	0	0.000886
RNA polyadenylation	39	2.02005	0	0.000897
toxin transport	31	2.02299	0	0.0009
aging	230	2.02051	0	0.00091
rRNA metabolic process	198	2.02351	0	0.000915
extracellular structure organization	312	2.01582	0	0.000943
Golgi vesicle transport	313	2.01586	0	0.000957
regulation of protein localization to membrane	140	2.01125	0	0.000965
regulation of DNA metabolic process	308	1.99314	0	0.000986
regulation of nuclease activity	21	2.00479	0	0.000993
vesicle-mediated transport between endosomal compartments	37	1.99359	0.002874	0.001
viral life cycle	240	2.00764	0	0.001007
endosomal transport	172	1.99971	0	0.001013
protein-containing complex localization	218	2.00777	0	0.001022
ER-nucleus signaling pathway	42	1.98528	0	0.001038
RNA 3'-end processing	101	1.98157	0	0.001057
regulation of DNA-templated transcription in response to stress	67	1.97935	0	0.001092
organelle disassembly	85	1.97947	0	0.001106
fibroblast proliferation	69	1.97646	0	0.00111
vacuolar transport	113	1.97551	0	0.001126
regulation of chromosome organization	272	1.97279	0	0.001129
cytoplasmic microtubule organization	39	1.97406	0	0.001143
interaction with symbiont	57	1.96684	0	0.001233
regulation of protein catabolic process	307	1.96409	0	0.001262
platelet morphogenesis	16	1.96203	0	0.001275
mitochondrial transport	176	1.96498	0	0.001276
protein-DNA complex subunit organization	175	1.96032	0	0.001345
cell cycle G1/S phase transition	209	1.94934	0	0.001496
response to interleukin-7	25	1.94827	0	0.001507
endoderm development	58	1.94134	0	0.00168
response to radiation	311	1.9355	0	0.001769
platelet-derived growth factor receptor signaling pathway	48	1.93251	0	0.001909
cytokinesis	118	1.93113	0	0.00202

## Sheet: Table S9
Table S9: Gene enrichment analysis of the prognosis group with poor survival (Top 100 weighted)
Description	Size	EnrichmentRatio	Pvalue	FDR
extracellular_structure_organization	252	-3.28069	0	0
collagen_fibril_organization	35	-2.94837	0	0
multicellular_organismal_macromolecule_metabolic_process	62	-2.94493	0	0
multicellular_organism_metabolic_process	71	-2.94003	0	0
ossification	206	-2.65021	0	0
extracellular_matrix_disassembly	60	-2.61592	0	0
proteoglycan_metabolic_process	64	-2.61235	0	0
positive_regulation_of_ossification	73	-2.51534	0	0
cartilage_development	113	-2.49584	0	0
positive_regulation_of_osteoblast_differentiation	56	-2.48173	0	0
cell_morphogenesis_involved_in_differentiation	382	-2.46667	0	0
connective_tissue_development	155	-2.46372	0	0
sensory_organ_development	348	-2.45481	0	0
skeletal_system_development	350	-2.43677	0	0
vasculature_development	408	-2.43239	0	0
proteoglycan_biosynthetic_process	43	-2.42544	0	0
regulation_of_extent_of_cell_growth	86	-2.41404	0	0
odontogenesis	85	-2.3896	0	0
neuron_projection_morphogenesis	294	-2.38956	0	0
chondroitin_sulfate_biosynthetic_process	21	-2.38806	0	0
endodermal_cell_differentiation	33	-2.38551	0	0
regulation_of_ossification	145	-2.38539	0	0
mesenchyme_development	142	-2.37752	0	0
cell_morphogenesis_involved_in_neuron_differentiation	265	-2.37152	0	0
blood_vessel_morphogenesis	318	-2.37151	0	0
sensory_organ_morphogenesis	169	-2.36765	0	0
chondroitin_sulfate_proteoglycan_metabolic_process	35	-2.36728	0	0
appendage_development	135	-2.36586	0	0
osteoblast_differentiation	106	-2.36142	0	0
growth	320	-2.35953	0	0
glial_cell_migration	29	-2.35505	0	0
ear_development	140	-2.35243	0	0
head_morphogenesis	32	-2.35078	0	0
integrin_mediated_signaling_pathway	71	-2.34877	0	0
muscle_structure_development	317	-2.34829	0	0
heart_development	369	-2.34346	0	0
cell_matrix_adhesion	102	-2.33288	0	0
endoderm_formation	41	-2.33154	0	0
eye_development	231	-2.32292	0	0
neuron_projection_development	410	-2.31577	0	0
regulation_of_chemotaxis	149	-2.31261	0	0
muscle_organ_development	193	-2.31207	0	0
regulation_of_osteoblast_differentiation	96	-2.31102	0	0
cell_substrate_adhesion	141	-2.30677	0	6.41012e-05
regulation_of_axonogenesis	138	-2.29583	0	6.26767e-05
developmental_growth	264	-2.292	0	6.13142e-05
chondrocyte_differentiation	45	-2.29154	0	6.00096e-05
regulation_of_synapse_organization	75	-2.28983	0	5.87594e-05
chondroitin_sulfate_proteoglycan_biosynthetic_process	24	-2.28909	0	5.75603e-05
inner_ear_morphogenesis	63	-2.28555	0	5.64091e-05
neuron_projection_guidance	153	-2.28152	0	5.5303e-05
telencephalon_development	163	-2.27833	0	5.42395e-05
body_morphogenesis	38	-2.27242	0	7.96707e-05
negative_regulation_of_canonical_wnt_signaling_pathway	145	-2.26257	0	0.000155601
embryonic_morphogenesis	414	-2.25926	0	0.000152772
regulation_of_cellular_response_to_growth_factor_stimulus	184	-2.25859	0	0.000150044
positive_regulation_of_chemotaxis	100	-2.25503	0	0.000147412
negative_regulation_of_cellular_response_to_growth_factor_stimulus	99	-2.25425	0	0.00014487
neuron_development	500	-2.2523	0	0.000142415
negative_regulation_of_wnt_signaling_pathway	174	-2.24997	0	0.000162483
endoderm_development	56	-2.24445	0	0.00015982
skeletal_system_morphogenesis	150	-2.2355	0	0.000180263
bone_development	129	-2.23387	0	0.000177402
angiogenesis	259	-2.23293	0	0.00017463
peptide_cross_linking	33	-2.2288	0	0.000171944
palate_development	73	-2.21765	0	0.000169338
cardiac_ventricle_development	80	-2.21401	0	0.000166811
tissue_morphogenesis	423	-2.20818	0	0.00020624
aminoglycan_biosynthetic_process	90	-2.20666	0	0.000203252
ear_morphogenesis	79	-2.20269	0	0.000240303
regulation_of_transmembrane_receptor_protein_serine_threonine_kinase_signaling_pathway	160	-2.1971	0	0.000256771
negative_regulation_of_transmembrane_receptor_protein_serine_threonine_kinase_signaling_pathway	82	-2.19528	0	0.000253204
pallium_development	113	-2.19264	0	0.000268597
regulation_of_synapse_assembly	47	-2.19247	0	0.000264967
bone_morphogenesis	63	-2.19089	0	0.000280529
positive_regulation_of_synapse_assembly	34	-2.18747	0	0.000313753
cell_substrate_junction_assembly	39	-2.18415	0	0.000327652
regulation_of_neuron_differentiation	423	-2.18389	0	0.000341462
skin_development	169	-2.18374	0	0.00033714
positive_regulation_of_locomotion	363	-2.17741	0	0.000367763
heart_morphogenesis	163	-2.17492	0	0.00039839
forebrain_development	245	-2.17452	0	0.000393532
molting_cycle	67	-2.16378	0	0.000505741
muscle_tissue_development	199	-2.16005	0	0.0005504
regulation_of_wnt_signaling_pathway	272	-2.15958	0	0.000560551
regulation_of_collateral_sprouting	15	-2.15937	0	0.000570294
cerebral_cortex_development	82	-2.15621	0	0.000595596
wnt_signaling_pathway	301	-2.15214	0	0.00063658
regulation_of_cell_morphogenesis_involved_in_differentiation	282	-2.15204	0	0.000629427
odontogenesis_of_dentin_containing_tooth	59	-2.13334	0	0.000809707
regulation_of_embryonic_development	97	-2.13211	0	0.000800809
negative_regulation_of_bmp_signaling_pathway	31	-2.13116	0.0021097	0.000822446
formation_of_primary_germ_layer	90	-2.12825	0	0.000844125
positive_regulation_of_nervous_system_development	315	-2.1273	0	0.000865026
regulation_of_biomineral_tissue_development	58	-2.12539	0	0.000885199
muscle_cell_differentiation	174	-2.12423	0	0.000890651
regulation_of_stem_cell_proliferation	75	-2.12277	0	0.00089582
aminoglycan_metabolic_process	132	-2.11741	0	0.00101625
face_development	45	-2.11691	0	0.00100599
cranial_skeletal_system_development	48	-2.11442	0	0.00102437

## Sheet: Table S10
Table S10: Gene enrichment analysis of the prognosis group with better survival (Top 100 weighted)
Description	Size	EnrichmentRatio	Pvalue	FDR
digestion	78	2.41898	0	0
establishment_of_protein_localization_to_endoplasmic_reticulum	100	2.30016	0	0
protein_localization_to_endoplasmic_reticulum	118	2.26637	0	0.000400215
fatty_acid_catabolic_process	60	2.26392	0	0.000300161
digestive_system_process	43	2.24719	0	0.000240129
fatty_acid_beta_oxidation	41	2.17997	0	0.00167378
monocarboxylic_acid_catabolic_process	76	2.17315	0	0.0015199
mitochondrial_translation	98	2.15984	0	0.00200156
translational_initiation	138	2.12568	0	0.00368294
nuclear_transcribed_mrna_catabolic_process_nonsense_mediated_decay	111	2.12246	0	0.00337562
amide_biosynthetic_process	425	2.08889	0	0.00502229
nucleophagy	16	2.06717	0.00417537	0.00643216
hydrogen_ion_transmembrane_transport	81	2.06361	0	0.00625339
multivesicular_body_organization	28	2.03544	0	0.00830752
cellular_respiration	130	2.03232	0	0.00807067
multi_organism_organelle_organization	21	2.01501	0	0.00949347
electron_transport_chain	86	2.01467	0	0.00903988
lipid_oxidation	57	2.00445	0	0.0101201
oxidative_phosphorylation	79	1.99455	0	0.0109985
fatty_acid_beta_oxidation_using_acyl_coa_dehydrogenase	15	1.99104	0	0.010919
aerobic_respiration	49	1.98896	0.00193424	0.0105954
intestinal_absorption	21	1.97035	0.00394477	0.0131052
rrna_metabolic_process	229	1.96614	0	0.0131291
peptide_metabolic_process	472	1.95909	0	0.0138725
mitochondrial_respiratory_chain_complex_assembly	66	1.95161	0	0.0148607
amino_acid_activation	45	1.94948	0	0.0146313
cytochrome_complex_assembly	25	1.94474	0.00198807	0.0147426
o_glycan_processing	49	1.94186	0.00201207	0.0147006
translational_termination	86	1.93675	0	0.0151496
energy_coupled_proton_transport_down_electrochemical_gradient	21	1.91999	0.00204918	0.0179077
protein_targeting_to_membrane	142	1.91976	0	0.0173495
multi_organism_membrane_organization	28	1.91912	0	0.0169186
ribosomal_small_subunit_assembly	16	1.91137	0.00195312	0.0178621
response_to_xenobiotic_stimulus	78	1.9113	0	0.0173367
ribosome_assembly	49	1.91103	0	0.0169086
cofactor_biosynthetic_process	132	1.9108	0	0.016488
carbohydrate_transport	62	1.8946	0	0.0191315
hydrogen_transport	107	1.88912	0	0.019844
cellular_lipid_catabolic_process	117	1.88234	0	0.02066
uronic_acid_metabolic_process	15	1.86501	0	0.024406
trna_metabolic_process	142	1.85105	0	0.0278933
carbohydrate_derivative_transport	40	1.84916	0.00406504	0.027665
bicarbonate_transport	27	1.83794	0.00196464	0.0306201
ribosomal_large_subunit_assembly	21	1.83603	0.00203252	0.0305193
purine_ribonucleoside_bisphosphate_metabolic_process	16	1.82665	0.00591716	0.0329624
organic_acid_catabolic_process	156	1.82653	0	0.0322972
calcium_independent_cell_cell_adhesion_via_plasma_membrane_cell_adhesion_molecules	15	1.82569	0.00421941	0.031912
ribosome_biogenesis	277	1.8216	0	0.0324325
neutral_lipid_biosynthetic_process	25	1.82032	0.00203252	0.0322797
alditol_phosphate_metabolic_process	29	1.81736	0	0.0326428
translational_elongation	104	1.80956	0	0.034391
phosphatidylethanolamine_acyl_chain_remodeling	18	1.79485	0.00956023	0.0390064
mitochondrial_atp_synthesis_coupled_proton_transport	16	1.78695	0.0115607	0.0415162
tetrapyrrole_metabolic_process	46	1.7854	0.00197628	0.0413047
cellular_modified_amino_acid_metabolic_process	175	1.78347	0	0.0413501
regulation_of_alpha_beta_t_cell_proliferation	15	1.77636	0.0116959	0.0433097
multi_organism_metabolic_process	134	1.77234	0	0.0442414
ethanolamine_containing_compound_metabolic_process	65	1.76802	0.00197628	0.0454769
ncrna_metabolic_process	451	1.76781	0	0.0448859
flavonoid_metabolic_process	16	1.75496	0.01002	0.0500944
cellular_aldehyde_metabolic_process	65	1.75329	0	0.0501274
drug_metabolic_process	28	1.75205	0	0.0499798
cofactor_metabolic_process	273	1.74954	0	0.0504557
membrane_budding	100	1.74925	0	0.0497874
small_molecule_catabolic_process	251	1.748	0	0.0497636
mitochondrial_respiratory_chain_complex_i_biogenesis	50	1.73974	0.00592885	0.0530802
lipid_catabolic_process	177	1.73791	0	0.0531547
nucleoside_bisphosphate_metabolic_process	29	1.73044	0.00190476	0.0558618
intra_golgi_vesicle_mediated_transport	40	1.72915	0	0.0556799
coenzyme_biosynthetic_process	100	1.72655	0	0.0561604
energy_derivation_by_oxidation_of_organic_compounds	185	1.7212	0	0.0580225
ncrna_processing	331	1.7151	0	0.0606711
porphyrin_containing_compound_metabolic_process	30	1.71401	0.0060241	0.0604637
nucleotide_sugar_metabolic_process	32	1.71181	0.00770713	0.0608253
positive_regulation_of_anion_transport	39	1.70807	0.00207039	0.0621334
ribosomal_large_subunit_biogenesis	46	1.70507	0.00616016	0.0629814
intestinal_epithelial_cell_differentiation	15	1.69887	0.0142276	0.0657012
rna_catabolic_process	213	1.69851	0	0.065026
coenzyme_metabolic_process	215	1.69279	0	0.0677166
amine_metabolic_process	96	1.68568	0	0.0710265
glycosylation	213	1.67799	0	0.0748299
phosphatidylserine_metabolic_process	23	1.66898	0.00411523	0.0798193
phosphatidic_acid_metabolic_process	28	1.66578	0.0203666	0.0812628
heme_metabolic_process	25	1.66391	0.0118812	0.0817215
monosaccharide_metabolic_process	157	1.65591	0	0.0864158
oligosaccharide_lipid_intermediate_biosynthetic_process	18	1.65589	0.0147992	0.085418
regulation_of_protein_exit_from_endoplasmic_reticulum	18	1.65513	0.0159046	0.084983
tetrapyrrole_biosynthetic_process	22	1.63397	0.0218254	0.0999291
atp_biosynthetic_process	30	1.63063	0.0135659	0.101234
peroxisome_organization	27	1.62639	0.0211132	0.103748
pteridine_containing_compound_biosynthetic_process	16	1.61418	0.027027	0.113508
organic_hydroxy_compound_metabolic_process	359	1.60882	0	0.116987
regulation_of_insulin_secretion_involved_in_cellular_response_to_glucose_stimulus	41	1.60656	0.00595238	0.117983
virion_assembly	34	1.6062	0.00619835	0.117018
monosaccharide_catabolic_process	47	1.60427	0.0123457	0.117521
arachidonic_acid_metabolic_process	35	1.60409	0.013834	0.116457
water_soluble_vitamin_metabolic_process	79	1.59746	0.00592885	0.121118
regulation_of_viral_entry_into_host_cell	22	1.59686	0.0174419	0.12039
branched_chain_amino_acid_metabolic_process	22	1.59557	0.0307102	0.120401
organ_or_tissue_specific_immune_response	17	1.58743	0.0390947	0.127114

[truncated: 3 more sheets: Table S11, Table S12, Table S13]
